# Supplementary material for: GeMI: interactive interface for transformer-based Genomic Metadata Integration
Source: Database (Oxford). 2022 Jun 3;2022:baac036. doi: 10.1093/database/baac036 (PMC9216561; doi:10.1093/database/baac036)
Supplement: baac036_Supp [file baac036_supp.zip]

Archive with 1 entries (1 files):
- SupplementaryMaterial.pdf
